# Supplementary material for: Targeted degradation of extracellular mitochondrial aspartyl-tRNA synthetase modulates immune responses
Source: Nat Commun. 2024 Jul 22;15:6172. doi: 10.1038/s41467-024-50031-7 (PMC11263397; doi:10.1038/s41467-024-50031-7)
Supplement: Supplementary file 4 — Supplementary Data 1 [file 41467_2024_50031_MOESM4_ESM.xlsx]

## Sheet: Sheet1
sgRNA	Sequence
sgFBXO24 fwd	GAGATCGCGATACACCCCTG
sgFBXO24 rev	CTTGGGTCCGAGGCAAACTG
Scramble control	GTTCCGCGTTACATAACTTA
RNAi Constructs	Sequence
FBXO24	rGrCrUrUrCrCrArGrGrUrCrArGrUrArGrUrGrCrUrUrCrCrGrGrUrG
DARS2_1	rArGrCrUrCrArUrUrGrArArUrCrArUrGrCrArUrArCrCrATG
DARS2_2	rGrCrArArCrCrUrUrArCrUrArArArGrGrArGrGrArUrGrUGA
IARS2_1	rArGrArCrCrArArGrGrArUrGrArArUrArCrUrUrGrArUrCAA
IARS2_2	rArArGrGrUrUrArUrCrArCrUrGrUrGrArUrArGrArArCrCTG
TARS2_1	rCrGrCrUrCrArCrArUrCrUrUrCrUrGrUrArCrArArCrArGAT
TARS2_2	rCrArUrCrArGrUrGrUrGrGrGrArCrArArUrUrCrArGrCrUTG
AARS2_1	rArArCrCrArGrUrUrCrArArGrCrCrArArUrCrUrUrUrCrUGG
AARS2_2	rCrCrGrGrArArGrCrArCrUrArCrUrGrArCrCrUrGrGrArAGC
