# Supplementary material for: Targeted degradation of extracellular mitochondrial aspartyl-tRNA synthetase modulates immune responses
Source: Nat Commun. 2024 Jul 22;15:6172. doi: 10.1038/s41467-024-50031-7 (PMC11263397; doi:10.1038/s41467-024-50031-7)
Supplement: Supplementary file 6 — Source Data [file 41467_2024_50031_MOESM6_ESM.xlsx]

## Sheet: 1A
Uninfected	Infected
0.4	9.3
0.7	6.5
1.8	7.8
1.2	6.5
0.9

## Sheet: 1B
Uninfected	Infected
1.03876	1.58573
0.802913	2.95016
0.261191	3.19855
1.77268	6.82857
1.12445	1.96524

## Sheet: 1F
UI	MOI 0.05	MOI 0.1
1.03337	0.752641	1.95491
0.966635	1.09485	1.42174
0.649969	2.43416	1.97667
1.35003	2.77207	1.27545
0.721058	1.00539	1.9986
1.27894	1.14099	1.57295

## Sheet: 1G
UI	MOI 1	MOI 10	MOI 100
0.62483	1.00213	0.740127	0.854523
1.2011	1.21299	1.36085	1.07754
1.17407	1.42048	0.0984506	0.914698
1.53825	1.22433	2.31611	3.48844
0.14246	1.72608	2.56996	4.43126
1.31929	0.812981	1.7604	3.91686
0.97671	0.822179	1.20994	3.6998
1.18845	0.880317	1.04774	0.979311
0.834842

## Sheet: 1J
UI	MOI 1	MOI 10	MOI 100
0.982403	1.02885	1.27044	1.27045
1.0176	1.2888	1.64115	2.4281
1.12298	0.850692	1.53862	1.08528
0.877021	1.01584	1.74146	1.21117

## Sheet: 2B
WT	KO
20788.5	101.01
8196.72	8064.52
3546.1	62.2222
9970.67	1253.92

## Sheet: 2D
PBS	PA103	LPS	PBS	PA103	LPS
WT	WT	WT	KO	KO	KO
0.049	0.455	0.107	0.033	0.768	0.607
0.062	0.331	0.122	0.07	0.634	0.244
0.081	0.381	0.382	0.027	0.569	0.307
0.056	0.319	0.093	0.066	0.404	0.624
0.057		0.515	0.043	0.467	0.219
				0.622

## Sheet: 2E
	KO PA103					WT PA103
Il1b	513.94	387.47	287.48	78.69	53.85	8.58	3.45	5.94	6.75
Il6	5169.21	3245.33	7749.81	1369.42	182.12	6.19	60.06	3.43	10.32
Cxcl10	1200.14	893.41	1092.77	189.41	38.8	2.07	1.72	7.43	6.65
Cxcl1	1246.42	1382.39	1823.03	343.12	123.85	14.2	5.77	15.7	35.81
Csf3	5404.05	4141.9	3918.04	662.65	211.88	2.97	1.47	4.36	20.04

## Sheet: 2F
	WT						KO
PBS	337.64	436.49	711.43	730.84	321.89		667.5	628.33	699.35	1023.72
PA103	1165.04	1049.72	472.73	617.34	582.93		1556.41	1643.54	1431.2	850.19	893.75

## Sheet: 2G
	WT PBS						KO PBS						WT PA103						KO PA103
IL4	0	0	0	0	0		0	0	0	0	0		0.151092	0	0	0	0		0.715029	1.82014	0.459659	0.250476	0.288791	0.326846
IFNy	0	0	0	0	0		0	0	0.216271	0	0		0.875901	0	0	0	0.128811		1.51398	2.25927	4.40937	0.091488	2.61316	0.828256
IL2	0	0	0	0	0		0	0	0	0	0		5.30918	0	0	0	0		7.59782	10.0941	9.25652	0.642223	4.47278	4.30586
IL33	0.622523	1.13921	0.504712	1.1232	1.99533		1.13963	1.37917	0.535576	0.825725	0.902176		4.4671	0.674451	0.224236	0.436005	0.550918		10.369	34.2396	26.0151	0.820692	5.88553	1.51306
IL5	2.80906	3.42803	0.099918	1.74143	0.422173		12.9354	0.105498	1.3516	2.27651	0.490461		11.983	6.46295	6.27505	5.46537	22.8315		12.9836	18.7775	16.5019	15.7873	11.2828	32.3211
IL9	0	0	0.02741	0	0		0	0	0.02741	0	0		2.86182	0	0	0	0		17.176	24.8855	415.133	5.18095	2.59651	3.39365
IL27	0	0	0.02741	0	0		0	0	0.02741	0	0		9.45496	0.482858	0	12.8532	12.2469		19.9526	394.995	1215.12	4.47479	62.4475	5.87103
IL17	0	0	0.02741	0	0		0	0	0	0	0		17.188	0.154996	0.139493	0.523863	0.414873		30.5307	42.7843	100.065	0.721709	8.14343	6.65208
IL12p70	0	0	0	0	0		0	0	0	0	0		3455.27	0	0	0	0		109.546	169.024	153.453	0	57.9439	78.9044
IL10	0	0	0	0	0		0	0	0	0	0		145.239	0.563593	0	1.81252	0.597681		293.644	683.617	943.261	1.61428	38.0798	110.601
IL15	0	0	0	0	0		0	0	0	0	0		221.734	0	0	0	0		308.6	361.453	477.731	16.0432	116.868	83.7839
IL1β	0.497521	0.250369	0	0.32223	0.151994		0.372962	0.157368	0	0	0.223514		326.426	3.55044	3.19335	12.6626	4.07711		448.542	873.216	1165.8	7.83796	90.7195	107.625
MIP-1α	4.50363	5.40032	2.06198	2.81698	2.38256		3.02626	2.82355	0.646979	0.383606	1.58909		664.125	17.4797	14.3305	46.9047	19.342		677.68	1498.14	1428.18	11.4891	131.025	496.617
TNFα	40.9287	36.8704	17.4773	20.0355	14.8439		10.3865	17.6871	6.25676	5.67923	35.5536		1854.42	86.6549	97.1492	452.696	178.956		1195.86	1763.44	1192.12	296.003	252.284	1486.76
MCP-1	6.02302	1.4873	3.26883	2.43338	0.841105		3.9913	2.29036	3.03913	2.85659	2.11625		1553.39	133.991	73.5027	76.0444	223.333		1776.16	1798.11	1762.38	131.454	1645.65	1210.01
MIP-2	32.7328	56.0641	17.2232	18.6526	18.1784		22.6251	29.2999	6.30256	8.89508	19.6787		2268.31	30.7621	49.614	212.866	79.4074		2614.63	2694.89	2589.6	47.3176	2543.64	2571.95
KC/GRO	31.1962	23.8177	18.4774	25.4589	9.45811		31.1389	20.8118	12.9536	11.5176	23.7468		4860.57	32.9468	53.4632	238.352	169.194		5224.3	5415.03	5267.38	52.5241	5021.39	4537.74
IP10	6.17182	2.32095	3.30137	3.01864	2.65139		3.84401	2.79449	2.06468	2.40301	2.78165		2758.93	37.6823	47.2935	281.061	248.912		6935.92	5581.71	8985.78	80.287	1441.09	1262.28
IL6	24.9199	7.65587	1.30032	6.84481	0.998382		5.49518	0.817216	1.45938	13.099	5.74706		18297.5	303.201	943.411	3448.62	1744.66		19814.3	19542	19066.6	2370.72	19188.3	19039.7

[truncated: 94 more sheets: 2H, 2I, 2J, 2K, 2L, 2M, 2N, 3C, 3D, 3E, 3F, 3G, 3H, 3I, 3J, 3K, 3L, 3M, 3N, 3O …]
